# Supplementary material for: Intrapericardial Delivery of APA-Microcapsules as Promising Stem Cell Therapy Carriers in an Experimental Acute Myocardial Infarction Model
Source: Pharmaceutics. 2021 Nov 1;13(11):1824. doi: 10.3390/pharmaceutics13111824 (PMC8626005; doi:10.3390/pharmaceutics13111824)
Supplement: Supplementary file 1 [file pharmaceutics-13-01824-s001.zip]

Archive with 1 entries (1 files):
- pharmaceutics-1338423-supplementary.pdf
